# Supplementary material for: 3D-printed self-healing hydrogels via Digital Light Processing
Source: Nat Commun. 2021 Apr 28;12:2462. doi: 10.1038/s41467-021-22802-z (PMC8080574; doi:10.1038/s41467-021-22802-z)
Supplement: Supplementary file 5 — Supplementary Movie 2 [file 41467_2021_22802_MOESM5_ESM.zip]

Archive with 1 entries (1 files):
- Supplementary Video 2.mp4
